# Supplementary material for: Synthesis of Hydrazidoureidobenzensulfonamides Incorporating a Nicotinoyl Tail and Their Carbonic Anhydrase I, II, IX and XII Inhibitory Activity
Source: Pharmaceuticals (Basel). 2026 Feb 9;19(2):290. doi: 10.3390/ph19020290 (PMC12943707; doi:10.3390/ph19020290)
Supplement: Supplementary file 1 [file pharmaceuticals-19-00290-s001.zip]

Archive with 1 entries (1 files):
- pharmaceuticals-4125586-supplementary.pdf
